# Supplementary material for: The impact of visual dysfunctions in recent-onset psychosis and clinical high-risk state for psychosis
Source: Neuropsychopharmacology. 2022 Aug 18;47(12):2051–60. doi: 10.1038/s41386-022-01385-3 (PMC9556592; doi:10.1038/s41386-022-01385-3)
Supplement: Supplementary file 2 — Table S9 ON_ROP_75th percentile [file 41386_2022_1385_MOESM2_ESM.xlsx]

## Sheet: Tabelle1
ROP	Connectivity	CVRatio
1	post_occipital_29_-81_14_roioccipital_29_-73_29_roi	-1.79
2	post_occipital_29_-81_14_roioccipital_39_-71_13_roi	-1.72
3	post_occipital_-37_-83_-2_roipost_occipital_29_-81_14_roi	1.56
4	post_occipital_33_-81_-2_roioccipital_-44_-63_-7_roi	-1.48
5	post_occipital_29_-81_14_roioccipital_36_-60_-8_roi	-1.45
6	occipital_-44_-63_-7_roioccipital_39_-71_13_roi	1.35
7	post_occipital_13_-91_2_roioccipital_36_-60_-8_roi	-1.30
8	post_occipital_-5_-80_9_roioccipital_36_-60_-8_roi	-1.28
9	occipital_9_-76_14_roioccipital_-16_-76_33_roi	1.26
10	post_occipital_-29_-88_8_roioccipital_36_-60_-8_roi	-1.24
11	post_occipital_13_-91_2_roioccipital_29_-73_29_roi	-1.24
12	post_occipital_-29_-88_8_roioccipital_9_-76_14_roi	-1.21
13	post_occipital_13_-91_2_roioccipital_-16_-76_33_roi	-1.14
14	post_occipital_-29_-88_8_roioccipital_-34_-60_-5_roi	-1.13
15	post_occipital_-29_-88_8_roioccipital_17_-68_20_roi	-1.12
16	post_occipital_-5_-80_9_roioccipital_29_-73_29_roi	-1.12
17	post_occipital_-4_-94_12_roioccipital_36_-60_-8_roi	-1.12
18	post_occipital_13_-91_2_roioccipital_9_-76_14_roi	-1.11
19	post_occipital_-5_-80_9_roioccipital_-16_-76_33_roi	-1.10
20	post_occipital_13_-91_2_roioccipital_-29_-75_28_roi	-1.09
21	post_occipital_13_-91_2_roioccipital_19_-66_-1_roi	-1.08
22	post_occipital_-5_-80_9_roioccipital_9_-76_14_roi	-1.08
23	post_occipital_29_-81_14_roioccipital_-29_-75_28_roi	-1.08
24	post_occipital_-29_-88_8_roioccipital_29_-73_29_roi	-1.07
25	post_occipital_-29_-88_8_roioccipital_-16_-76_33_roi	-1.07
26	post_occipital_-37_-83_-2_roioccipital_-34_-60_-5_roi	-1.07
27	post_occipital_-4_-94_12_roioccipital_-16_-76_33_roi	-1.05
28	post_occipital_-4_-94_12_roioccipital_19_-66_-1_roi	-1.02
29	temporal_46_-62_5_roipost_occipital_-37_-83_-2_roi	1.02
30	post_occipital_-4_-94_12_roioccipital_9_-76_14_roi	-1.01
31	post_occipital_-29_-88_8_roioccipital_19_-66_-1_roi	-0.99
32	post_occipital_13_-91_2_roioccipital_-34_-60_-5_roi	-0.99
33	occipital_29_-73_29_roioccipital_-18_-50_1_roi	-0.99
34	post_occipital_27_-91_2_roioccipital_-44_-63_-7_roi	-0.98
35	post_occipital_-4_-94_12_roioccipital_15_-77_32_roi	-0.97
36	post_occipital_-5_-80_9_roioccipital_-29_-75_28_roi	-0.97
37	post_occipital_29_-81_14_roipost_occipital_27_-91_2_roi	-0.97
38	post_occipital_-5_-80_9_roioccipital_19_-66_-1_roi	-0.96
39	post_occipital_-37_-83_-2_roipost_occipital_27_-91_2_roi	-0.96
40	post_occipital_-29_-88_8_roioccipital_15_-77_32_roi	-0.96
41	post_occipital_-4_-94_12_roioccipital_17_-68_20_roi	-0.96
42	temporal_46_-62_5_roipost_occipital_-29_-88_8_roi	-0.95
43	post_occipital_-29_-88_8_roioccipital_-29_-75_28_roi	-0.94
44	post_occipital_13_-91_2_roioccipital_-44_-63_-7_roi	0.94
45	post_occipital_-4_-94_12_roioccipital_-34_-60_-5_roi	-0.94
46	post_occipital_-4_-94_12_roioccipital_-29_-75_28_roi	-0.94
47	post_occipital_13_-91_2_roioccipital_-18_-50_1_roi	-0.94
48	temporal_46_-62_5_roipost_occipital_-4_-94_12_roi	-0.93
49	post_occipital_13_-91_2_roioccipital_15_-77_32_roi	0.93
50	temporal_46_-62_5_roipost_occipital_-5_-80_9_roi	-0.92
51	occipital_-34_-60_-5_roioccipital_19_-66_-1_roi	0.91
52	temporal_46_-62_5_roipost_occipital_13_-91_2_roi	-0.90
53	post_occipital_33_-81_-2_roioccipital_29_-73_29_roi	0.90
54	post_occipital_-4_-94_12_roipost_occipital_29_-81_14_roi	-0.89
55	occipital_39_-71_13_roioccipital_-18_-50_1_roi	-0.88
56	temporal_46_-62_5_roioccipital_29_-73_29_roi	-0.87
57	post_occipital_33_-81_-2_roioccipital_19_-66_-1_roi	0.86
58	temporal_46_-62_5_roipost_occipital_29_-81_14_roi	-0.85
59	post_occipital_-5_-80_9_roioccipital_-34_-60_-5_roi	-0.84
60	occipital_39_-71_13_roioccipital_19_-66_-1_roi	-0.82
61	post_occipital_-5_-80_9_roipost_occipital_29_-81_14_roi	-0.82
62	post_occipital_-5_-80_9_roioccipital_15_-77_32_roi	-0.81
63	post_occipital_-5_-80_9_roioccipital_-18_-50_1_roi	-0.81
64	post_occipital_-37_-83_-2_roioccipital_-18_-50_1_roi	0.80
65	post_occipital_29_-81_14_roioccipital_20_-78_-2_roi	-0.79
66	post_occipital_-4_-94_12_roioccipital_-44_-63_-7_roi	0.78
67	post_occipital_-29_-88_8_roipost_occipital_29_-81_14_roi	-0.77
68	occipital_19_-66_-1_roioccipital_-18_-50_1_roi	-0.77
69	temporal_46_-62_5_roioccipital_39_-71_13_roi	-0.76
70	post_occipital_29_-81_14_roipost_occipital_13_-91_2_roi	-0.76
71	post_occipital_-4_-94_12_roipost_occipital_13_-91_2_roi	0.76
72	occipital_9_-76_14_roioccipital_-44_-63_-7_roi	0.75
73	occipital_9_-76_14_roioccipital_-29_-75_28_roi	-0.73
74	post_occipital_29_-81_14_roioccipital_-34_-60_-5_roi	-0.72
75	post_occipital_-37_-83_-2_roioccipital_20_-78_-2_roi	-0.72
76	post_occipital_27_-91_2_roioccipital_-16_-76_33_roi	-0.69
77	occipital_-18_-50_1_roioccipital_-16_-76_33_roi	0.68
78	post_occipital_-5_-80_9_roipost_occipital_-4_-94_12_roi	0.68
79	occipital_-29_-75_28_roioccipital_15_-77_32_roi	-0.67
80	post_occipital_-29_-88_8_roioccipital_-18_-50_1_roi	-0.67
81	temporal_46_-62_5_roioccipital_-18_-50_1_roi	-0.66
82	occipital_36_-60_-8_roioccipital_15_-77_32_roi	-0.65
83	post_occipital_33_-81_-2_roioccipital_20_-78_-2_roi	-0.64
84	post_occipital_-5_-80_9_roipost_occipital_-29_-88_8_roi	0.62
85	post_occipital_-4_-94_12_roioccipital_39_-71_13_roi	-0.61
86	post_occipital_29_-81_14_roioccipital_-44_-63_-7_roi	0.60
87	post_occipital_27_-91_2_roioccipital_9_-76_14_roi	-0.57
88	occipital_9_-76_14_roioccipital_19_-66_-1_roi	0.57
89	post_occipital_-37_-83_-2_roioccipital_-16_-76_33_roi	0.56
90	temporal_46_-62_5_roioccipital_19_-66_-1_roi	-0.56
91	post_occipital_27_-91_2_roioccipital_15_-77_32_roi	-0.55
92	post_occipital_33_-81_-2_roioccipital_39_-71_13_roi	0.55
93	occipital_-34_-60_-5_roioccipital_29_-73_29_roi	0.55
94	post_occipital_33_-81_-2_roioccipital_-16_-76_33_roi	-0.55
95	post_occipital_13_-91_2_roioccipital_39_-71_13_roi	-0.54
96	occipital_9_-76_14_roioccipital_36_-60_-8_roi	-0.54
97	occipital_-34_-60_-5_roioccipital_-18_-50_1_roi	0.53
98	occipital_36_-60_-8_roioccipital_17_-68_20_roi	-0.53
