# Supplementary material for: The impact of visual dysfunctions in recent-onset psychosis and clinical high-risk state for psychosis
Source: Neuropsychopharmacology. 2022 Aug 18;47(12):2051–60. doi: 10.1038/s41386-022-01385-3 (PMC9556592; doi:10.1038/s41386-022-01385-3)
Supplement: Supplementary file 3 — Table S10 ON_CHR_75th percentile [file 41386_2022_1385_MOESM3_ESM.xlsx]

## Sheet: Tabelle1
CHR	Connectivity	CVRatio
1	post_occipital_29_-81_14_roipost_occipital_27_-91_2_roi	-17.05
2	post_occipital_29_-81_14_roioccipital_29_-73_29_roi	-11.91
3	occipital_39_-71_13_roioccipital_19_-66_-1_roi	-11.14
4	post_occipital_29_-81_14_roioccipital_20_-78_-2_roi	-10.68
5	temporal_46_-62_5_roipost_occipital_29_-81_14_roi	-9.29
6	post_occipital_-29_-88_8_roipost_occipital_13_-91_2_roi	-8.91
7	post_occipital_13_-91_2_roioccipital_36_-60_-8_roi	-8.71
8	post_occipital_-29_-88_8_roipost_occipital_27_-91_2_roi	-8.04
9	post_occipital_-5_-80_9_roipost_occipital_27_-91_2_roi	-7.68
10	post_occipital_29_-81_14_roioccipital_-34_-60_-5_roi	-5.86
11	post_occipital_-5_-80_9_roipost_occipital_-4_-94_12_roi	-5.23
12	post_occipital_27_-91_2_roipost_occipital_13_-91_2_roi	-4.86
13	post_occipital_-4_-94_12_roipost_occipital_33_-81_-2_roi	-4.75
14	post_occipital_33_-81_-2_roipost_occipital_-29_-88_8_roi	-4.72
15	temporal_46_-62_5_roioccipital_39_-71_13_roi	-4.64
16	post_occipital_-4_-94_12_roipost_occipital_13_-91_2_roi	-4.61
17	post_occipital_33_-81_-2_roipost_occipital_13_-91_2_roi	-4.35
18	post_occipital_-5_-80_9_roipost_occipital_33_-81_-2_roi	-4.10
19	post_occipital_29_-81_14_roioccipital_-16_-76_33_roi	-4.06
20	temporal_46_-62_5_roioccipital_19_-66_-1_roi	-3.94
21	post_occipital_29_-81_14_roioccipital_36_-60_-8_roi	-3.93
22	post_occipital_29_-81_14_roioccipital_17_-68_20_roi	-3.92
23	post_occipital_-5_-80_9_roioccipital_-18_-50_1_roi	-3.86
24	post_occipital_-5_-80_9_roioccipital_36_-60_-8_roi	-3.72
25	post_occipital_13_-91_2_roioccipital_-18_-50_1_roi	-3.68
26	post_occipital_-29_-88_8_roioccipital_-18_-50_1_roi	-3.47
27	temporal_46_-62_5_roioccipital_9_-76_14_roi	-3.23
28	post_occipital_-29_-88_8_roioccipital_29_-73_29_roi	-3.10
29	occipital_9_-76_14_roioccipital_17_-68_20_roi	-2.86
30	occipital_17_-68_20_roioccipital_15_-77_32_roi	-2.83
31	temporal_46_-62_5_roioccipital_-34_-60_-5_roi	-2.76
32	post_occipital_29_-81_14_roioccipital_9_-76_14_roi	-2.65
33	temporal_46_-62_5_roioccipital_-16_-76_33_roi	-2.58
34	post_occipital_13_-91_2_roioccipital_29_-73_29_roi	-2.49
35	post_occipital_-5_-80_9_roioccipital_29_-73_29_roi	-2.44
36	post_occipital_33_-81_-2_roioccipital_15_-77_32_roi	2.42
37	post_occipital_33_-81_-2_roioccipital_-29_-75_28_roi	2.31
38	post_occipital_29_-81_14_roioccipital_-44_-63_-7_roi	-2.24
39	post_occipital_13_-91_2_roioccipital_-44_-63_-7_roi	-2.15
40	occipital_9_-76_14_roioccipital_-44_-63_-7_roi	-2.11
41	post_occipital_27_-91_2_roioccipital_-18_-50_1_roi	-2.08
42	temporal_46_-62_5_roioccipital_36_-60_-8_roi	-2.04
43	occipital_39_-71_13_roioccipital_-16_-76_33_roi	-2.01
