# Supplementary material for: The impact of visual dysfunctions in recent-onset psychosis and clinical high-risk state for psychosis
Source: Neuropsychopharmacology. 2022 Aug 18;47(12):2051–60. doi: 10.1038/s41386-022-01385-3 (PMC9556592; doi:10.1038/s41386-022-01385-3)
Supplement: Supplementary file 4 — Table S11 FPN_ROP+CHR_75th percentile [file 41386_2022_1385_MOESM4_ESM.xlsx]

## Sheet: Tabelle1
FPN	Connectivity	CVRatio
1	IPS_32_-59_41_roiIPL_44_-52_47_roi	-19.06
2	IPS_32_-59_41_roiaPFC_29_57_18_roi	-17.59
3	IPL_-48_-47_49_roiaPFC_29_57_18_roi	-17.18
4	IPL_-53_-50_39_roiaPFC_-29_57_10_roi	-16.35
5	IPL_-48_-47_49_roiIPL_44_-52_47_roi	-15.7
6	IPL_-41_-40_42_roidIPFC_-44_27_33_roi	-9.95
7	IPL_54_-44_43_roidFC_40_17_40_roi	-9.59
8	IPL_54_-44_43_roiACC_-1_28_40_roi	-9.52
9	IPS_32_-59_41_roidFC_40_17_40_roi	-8.94
10	IPS_-32_-58_46_roiIPL_-48_-47_49_roi	-8.86
11	IPS_32_-59_41_roiIPL_-48_-47_49_roi	-7.44
12	IPS_-32_-58_46_roidFC_40_17_40_roi	-7.40
13	IPL_-53_-50_39_roidIPFC_46_28_31_roi	-5.92
14	vent,aPFC_-43_47_2_roiIPL_54_-44_43_roi	5.83
15	vent,aPFC_-43_47_2_roiIPS_-32_-58_46_roi	5.60
16	IPL_44_-52_47_roidIPFC_46_28_31_roi	-5.54
17	IPS_32_-59_41_roiIPS_-32_-58_46_roi	-5.54
18	IPS_-32_-58_46_roiaPFC_29_57_18_roi	-5.35
19	dFC_44_8_34_roiaPFC_29_57_18_roi	-5.27
20	vPFC_-52_28_17_roiaPFC_29_57_18_roi	5.16
21	aPFC_-29_57_10_roiACC_-1_28_40_roi	-4.80
22	IPL_54_-44_43_roiIPL_-48_-47_49_roi	-4.78
23	IPL_44_-52_47_roidFC_-42_7_36_roi	-4.70
24	vent,aPFC_42_48_-3_roidFC_40_17_40_roi	4.70
25	vent,aPFC_42_48_-3_roiaPFC_-29_57_10_roi	4.58
26	vent,aPFC_42_48_-3_roidFC_-42_7_36_roi	4.53
27	vent,aPFC_42_48_-3_roipost_parietal_-35_-46_48_roi	-4.42
28	IPS_32_-59_41_roiIPL_-53_-50_39_roi	-4.28
29	vIPFC_39_42_16_roivent,aPFC_42_48_-3_roi	-4.01
30	IPL_44_-52_47_roiACC_-1_28_40_roi	-3.90
31	IPL_-48_-47_49_roidFC_40_17_40_roi	-3.84
32	IPL_54_-44_43_roidIPFC_46_28_31_roi	-3.79
33	post_parietal_-35_-46_48_roiIPL_-41_-40_42_roi	5.68
34	IPL_54_-44_43_roidFC_-42_7_36_roi	-3.60
35	dIPFC_40_36_29_roidFC_-42_7_36_roi	-3.47
36	IPS_-32_-58_46_roiIPL_-53_-50_39_roi	-3.47
37	vent,aPFC_42_48_-3_roiIPL_-48_-47_49_roi	3.47
38	IPL_-41_-40_42_roidIPFC_46_28_31_roi	-3.40
39	dFC_-42_7_36_roidFC_40_17_40_roi	-3.32
40	IPL_-48_-47_49_roidFC_-42_7_36_roi	-3.28
41	dFC_40_17_40_roiACC_-1_28_40_roi	-3.27
42	IPL_54_-44_43_roiaPFC_-29_57_10_roi	-3.25
43	dFC_-42_7_36_roiaPFC_-29_57_10_roi	-3.23
44	dFC_40_17_40_roiaPFC_-29_57_10_roi	-3.19
