# Supplementary material for: The impact of visual dysfunctions in recent-onset psychosis and clinical high-risk state for psychosis
Source: Neuropsychopharmacology. 2022 Aug 18;47(12):2051–60. doi: 10.1038/s41386-022-01385-3 (PMC9556592; doi:10.1038/s41386-022-01385-3)
Supplement: Supplementary file 5 — Table S12 ON-FPN_ROP+CHR_99th percentile [file 41386_2022_1385_MOESM5_ESM.xlsx]

## Sheet: Tabelle1
ON-FPN	Connectivity	CVRatio
1	post_occipital_33_-81_-2_roioccipital_17_-68_20_roi	2.52
2	post_occipital_-29_-88_8_roioccipital_-18_-50_1_roi	2.32
3	post_occipital_-5_-80_9_roiIPS_32_-59_41_roi	2.29
4	post_occipital_-5_-80_9_roiIPL_54_-44_43_roi	2.11
5	post_occipital_-5_-80_9_roiIPS_-32_-58_46_roi	1.99
6	occipital_36_-60_-8_roioccipital_17_-68_20_roi	1.98
7	occipital_-44_-63_-7_roioccipital_17_-68_20_roi	1.94
8	post_occipital_33_-81_-2_roioccipital_-18_-50_1_roi	1.92
9	IPL_-41_-40_42_roidIPFC_40_36_29_roi	1.78
10	post_occipital_29_-81_14_roioccipital_17_-68_20_roi	1.77
11	occipital_39_-71_13_roioccipital_17_-68_20_roi	1.76
12	occipital_-16_-76_33_roidIPFC_40_36_29_roi	1.72
13	occipital_9_-76_14_roidIPFC_40_36_29_roi	1.71
14	post_occipital_29_-81_14_roioccipital_-18_-50_1_roi	1.71
15	post_occipital_29_-81_14_roioccipital_-29_-75_28_roi	1.68
16	post_occipital_-37_-83_-2_roioccipital_-29_-75_28_roi	1.65
17	post_occipital_27_-91_2_roioccipital_17_-68_20_roi	1.64
18	post_parietal_-35_-46_48_roioccipital_20_-78_-2_roi	1.63
19	occipital_-34_-60_-5_roidIPFC_46_28_31_roi	1.62
20	post_parietal_-35_-46_48_roioccipital_36_-60_-8_roi	1.62
21	post_occipital_-29_-88_8_roioccipital_17_-68_20_roi	1.60
22	occipital_39_-71_13_roioccipital_-29_-75_28_roi	1.59
23	post_occipital_-29_-88_8_roioccipital_-29_-75_28_roi	1.56
24	vPFC_-52_28_17_roipost_occipital_-5_-80_9_roi	1.53
25	post_occipital_-4_-94_12_roioccipital_-29_-75_28_roi	1.53
26	temporal_46_-62_5_roipost_occipital_29_-81_14_roi	-1.49
27	occipital_15_-77_32_roidIPFC_40_36_29_roi	1.47
28	post_occipital_27_-91_2_roioccipital_-18_-50_1_roi	1.46
29	occipital_36_-60_-8_roiIPS_32_-59_41_roi	-1.46
30	occipital_19_-66_-1_roiIPS_-32_-58_46_roi	1.45
31	post_occipital_-4_-94_12_roioccipital_17_-68_20_roi	1.44
32	post_occipital_29_-81_14_roiACC_-1_28_40_roi	1.42
33	post_parietal_-35_-46_48_roioccipital_-44_-63_-7_roi	1.42
34	occipital_-34_-60_-5_roioccipital_17_-68_20_roi	1.41
35	post_parietal_-35_-46_48_roidFC_-42_7_36_roi	1.41
36	occipital_-34_-60_-5_roiaPFC_29_57_18_roi	1.39
37	occipital_9_-76_14_roioccipital_17_-68_20_roi	1.39
38	IPS_32_-59_41_roiIPL_54_-44_43_roi	1.38
39	occipital_29_-73_29_roidIPFC_40_36_29_roi	1.38
40	post_occipital_-37_-83_-2_roipost_occipital_29_-81_14_roi	-1.38
41	post_occipital_-37_-83_-2_roioccipital_19_-66_-1_roi	1.37
42	IPL_54_-44_43_roidIPFC_40_36_29_roi	1.36
